# Supplementary material for: Supplementation of Foals with a Saccharomyces cerevisiae Fermentation Product Alters the Early Response to Vaccination
Source: Animals (Basel). 2024 Mar 20;14(6):960. doi: 10.3390/ani14060960 (PMC10967450; doi:10.3390/ani14060960)
Supplement: Supplementary file 1 [file animals-14-00960-s001.zip]

Archive with 1 entries (1 files):
- animals-2883850-supplementary.pdf
